# Supplementary material for: Grassland songbird abundance is influenced more strongly by individual types of disturbances than cumulative disturbances associated with natural gas extraction
Source: PLoS One. 2023 Mar 17;18(3):e0283224. doi: 10.1371/journal.pone.0283224 (PMC10022753; doi:10.1371/journal.pone.0283224)
Supplement: S1 Appendix — Also included with the models are their Akaike Information Criterion (AIC) ranks, AIC weights, parameter estimates and 85% confidence limits. See S1 Table for description of explanatory variables. HOLA = horned lark, SPPI = Sprague’s pipit, CCLO = chestnut-collared longspur, TBLO = Thick-billed longspur, GRSP = grasshopper sparrow, CCSP = clay-colored sparrow, BRSP = Brewer’s sparrow, VESP = vesper sparrow, BAIS = Baird’s sparrow, SAVS = Savannah sparrow, and WEME = western meadowlark. (XLSX) [file pone.0283224.s002.xlsx]

## Sheet: Metadata
Explanatory variable (short form) and statistics	Description
Natural gas wells (Wells200, Wells450)	Number of gas wells within 200 m and 450 m of the point-count center.
Exclusion fencing (Fence200, Fence450)	Chain-link fencing used to exclude grazing around recently drilled gas wells. Total length (m) of fencing within 200 m and 450 m of the point-count center.
Gravel road (Gravel200, Gravel450)	The cover (%) of graded roads with gravel surface within 200 m and 450 m of the point-count center. Roads are used primarily by energy companies to access gas wells and compressor stations. Roads may or may not have an associated ditch.
Municipal grid road (Grid200, Grid450)	The cover (%) of graded roads with a gravel surface within 200 m and 450 m of the point-count center. Roads have a raised bed and straddled by ditches and are maintained by the rural municipality for public use.
Dirt trail (Dirt200, Dirt450)	Cover (%) of a graded trail within 200 m and 450 m of the point-count center. The trail is not raised or covered with any other substrate and is typically used to access gas wells, gain entry into pastures, and double as fire breaks.
Grass trail (Grass200, Grass450)	Cover (%) of ungraded, 2-track trails within 200 m and 450 m of the point-count center. Trails are used to access well sites and pasture interiors.
Pipeline (Pipeline200, Pipeline450)	Cover (%) of pipelines within 200 m and 450 m of the point-count center. Pipelines are used to carry natural gas to compressor stations and storage facilities. Pipelines are underground but surface features differ from surrounding grassland. Disturbed ground above pipelines typically characterized by less vegetative cover and intentionally seeded with exotic vegetation (typically crested wheatgra…
Linear features (Linear200, Linear450)	Total amount of non-overlapping linear disturbance combined (roads, trails and pipelines) within 200 m and 450 m of the point-count center.
Exotic vegetation (Exotics200, Exotics450)	Cover (%) of exotic vegetation within 200 m and 450 m of the point-count center. Typically comprises crested wheatgrass, but does not include exotic vegetation planted for livestock forage.
Bare soil (Bare200, Bare450)	Cover (%) of bare soil within 200 m and 450 m of the point-count center. Includes patches of bare ground created from removal and compaction of top soil (e.g., construction of well pad).
Total disturbance (Disturb200, Disturb450)	Total amount of non-overlapping disturbance combined within 200 m and 450 m of the point-count center.
model	Model used to explain variation in bird abundance as a function of the cover of natural gas disturbance features at the 200m and 450m radius extent
AIC	Akaike's Information Criterion value of the model
deltaAIC	The number of AIC units from the top model
Wi	Akaike weight of evidence that the model is the best of those considered
beta1	Beta coefficient of first parameter in the model
85lcl_1	85% lower confidence limit associated with beta coeffcient of first parameter in the model
85ucl_1	85% upper confidence limit associated with beta coeffcient of first parameter in the model
beta2	Beta coefficient of second parameter in the model
85lcl_2	85% lower confidence limit associated with beta coeffcient of second parameter in the model
85ucl_2	85% upper confidence limit associated with beta coeffcient of second parameter in the model

## Sheet: Pearson_North
	wells450	bare450	exotics450	dirt450	grass450	gravel450	grid450	pipeline450	fence450_lin	linear450	disturb450
wells450	1	0.28362	0.43405	0.08884	0.0576	0.3956	0.12885	0.23708	0.58058	0.48852	0.69482
bare450	0.28362	1	-0.05162	0.09722	0.02261	0.05488	0.10262	-0.02542	0.38496	0.06909	0.29863
exotics450	0.43405	-0.05162	1	0.07973	0.09924	0.13242	-0.04114	0.30359	0.39057	0.3353	0.63782
dirt450	0.08884	0.09722	0.07973	1	-0.2758	-0.29048	-0.02792	0.17696	0.03431	0.16236	0.11687
grass450	0.0576	0.02261	0.09924	-0.2758	1	-0.13831	-0.03434	0.0254	0.13305	0.04605	0.10247
gravel450	0.3956	0.05488	0.13242	-0.29048	-0.13831	1	-0.02763	0.04927	0.28985	0.52946	0.48779
grid450	0.12885	0.10262	-0.04114	-0.02792	-0.03434	-0.02763	1	0.03629	0.08112	0.32809	0.20143
pipeline450	0.23708	-0.02542	0.30359	0.17696	0.0254	0.04927	0.03629	1	0.0409	0.71164	0.47816
fence450_lin	0.58058	0.38496	0.39057	0.03431	0.13305	0.28985	0.08112	0.0409	1	0.27968	0.73292
linear450	0.48852	0.06909	0.3353	0.16236	0.04605	0.52946	0.32809	0.71164	0.27968	1	0.75856
disturb450	0.69482	0.29863	0.63782	0.11687	0.10247	0.48779	0.20143	0.47816	0.73292	0.75856	1
	wells200	bare200	exotics200	dirt200	grass200	gravel200	grid200	pipeline200	fence200_lin	linear200	disturb200
wells200	1	0.1125	0.52249	0.11395	0.25338	0.3256	-0.0541	0.17656	0.21488	0.38565	0.58265
bare200	0.1125	1	-0.10635	-0.04928	0.1497	0.09161	-0.04038	0.07575	0.24248	0.1122	0.21001
exotics200	0.52249	-0.10635	1	0.16602	0.02529	0.16271	-0.03884	0.24017	0.17387	0.30323	0.69749
dirt200	0.11395	-0.04928	0.16602	1	-0.13204	-0.13531	-0.02226	0.15651	0.0019	0.27292	0.2068
grass200	0.25338	0.1497	0.02529	-0.13204	1	-0.10551	-0.01274	0.15175	0.06498	0.24177	0.18781
gravel200	0.3256	0.09161	0.16271	-0.13531	-0.10551	1	-0.06899	0.02776	0.13552	0.4977	0.41271
grid200	-0.0541	-0.04038	-0.03884	-0.02226	-0.01274	-0.06899	1	-0.05008	-0.05532	0.14608	0.0334
pipeline200	0.17656	0.07575	0.24017	0.15651	0.15175	0.02776	-0.05008	1	0.01588	0.77098	0.54585
fence200_lin	0.21488	0.24248	0.17387	0.0019	0.06498	0.13552	-0.05532	0.01588	1	0.1041	0.54372
linear200	0.38565	0.1122	0.30323	0.27292	0.24177	0.4977	0.14608	0.77098	0.1041	1	0.73148
disturb200	0.58265	0.21001	0.69749	0.2068	0.18781	0.41271	0.0334	0.54585	0.54372	0.73148	1

## Sheet: Pearson_South
	wells450	bare450	exotics450	dirt450	grass450	gravel450	grid450	pipeline450	fence450_lin	linear450	disturb450
wells450	1	0.18171	0.40248	0.21495	0.28647	0.21372	0.29148	0.75091	0.39174	0.68571	0.73149
bare450	0.18171	1	0.01591	0.06608	0.06347	0.28247	0.09753	0.32253	0.13581	0.31519	0.28889
exotics450	0.40248	0.01591	1	0.01298	0.04403	0.11926	0.37098	0.4997	0.10384	0.42948	0.64224
dirt450	0.21495	0.06608	0.01298	1	0.00656	-0.01143	0.05565	0.26952	0.16767	0.49058	0.38319
grass450	0.28647	0.06347	0.04403	0.00656	1	-0.08784	-0.09162	0.23579	0.05272	0.27789	0.23534
gravel450	0.21372	0.28247	0.11926	-0.01143	-0.08784	1	-0.01034	0.25428	0.20135	0.39829	0.34954
grid450	0.29148	0.09753	0.37098	0.05565	-0.09162	-0.01034	1	0.46616	-0.00892	0.5822	0.54071
pipeline450	0.75091	0.32253	0.4997	0.26952	0.23579	0.25428	0.46616	1	0.29999	0.88803	0.877
fence450_lin	0.39174	0.13581	0.10384	0.16767	0.05272	0.20135	-0.00892	0.29999	1	0.28186	0.47552
linear450	0.68571	0.31519	0.42948	0.49058	0.27789	0.39829	0.5822	0.88803	0.28186	1	0.91978
disturb450	0.73149	0.28889	0.64224	0.38319	0.23534	0.34954	0.54071	0.877	0.47552	0.91978	1
	wells200	bare200	exotics200	dirt200	grass200	gravel200	grid200	pipeline200	fence200_lin	linear200	disturb200
wells200	1	0.24827	0.19484	0.36265	0.24523	0.18473	0.41225	0.58729	0.36948	0.67904	0.66219
bare200	0.24827	1	0.01247	0.03574	0.17323	0.07766	0.14403	0.32094	0.06786	0.254	0.2746
exotics200	0.19484	0.01247	1	0.10239	0.02877	0.13198	0.13603	0.31489	0.31666	0.29454	0.61841
dirt200	0.36265	0.03574	0.10239	1	-0.00095	0.14544	0.05809	0.37647	0.30866	0.60992	0.44598
grass200	0.24523	0.17323	0.02877	-0.00095	1	-0.0497	0.00032	0.2798	0.01895	0.36686	0.25309
gravel200	0.18473	0.07766	0.13198	0.14544	-0.0497	1	-0.02143	0.18686	0.24632	0.3346	0.26381
grid200	0.41225	0.14403	0.13603	0.05809	0.00032	-0.02143	1	0.28509	-0.02448	0.48548	0.48199
pipeline200	0.58729	0.32094	0.31489	0.37647	0.2798	0.18686	0.28509	1	0.29695	0.85846	0.72656
fence200_lin	0.36948	0.06786	0.31666	0.30866	0.01895	0.24632	-0.02448	0.29695	1	0.34014	0.58249
linear200	0.67904	0.254	0.29454	0.60992	0.36686	0.3346	0.48548	0.85846	0.34014	1	0.82208
disturb200	0.66219	0.2746	0.61841	0.44598	0.25309	0.26381	0.48199	0.72656	0.58249	0.82208	1

## Sheet: HOLA_North
model	AIC	deltaAIC	Wi	beta1	85lcl_1	85ucl_1	beta2	85lcl_2	85ucl_2
bare450+exotics450	1334.27	0	0.902642	2.5657	1.604	3.5275	0.5839	0.3468	0.8209
disturb450	1339.01	4.74	0.0843796	0.286	0.1933	0.3786
fence450	1344.86	10.59	0.00452821	0.00076	0.000468	0.001051
bare450	1344.94	10.67	0.00435065	2.4677	1.4772	3.4582
wells450	1346.17	11.9	0.00235214	0.1638	0.097	0.2305
exotics450	1348.32	14.05	0.00080278	0.554	0.3095	0.7985
disturb200	1349.25	14.98	0.000504254	0.6174	0.3337	0.9011
bare200+exotics200	1352	17.73	0.000127495	3.1478	1.1063	5.1892	0.7319	0.2435	1.2202
linear200	1352.74	18.47	8.80655e-05	0.9807	0.4228	1.5387
linear450	1352.75	18.48	8.76263e-05	0.3441	0.1479	0.5404
bare200	1354.84	20.57	3.08174e-05	2.7962	0.7612	4.8312
pipeline200	1355.27	21	2.48555e-05	1.08	0.2913	1.8687
exotics200	1355.5	21.23	2.21554e-05	0.6381	0.151	1.1252
fence200	1356.77	22.5	1.17409e-05	0.00104	6.2e-05	0.002018
wells200	1357.16	22.89	9.66084e-06	0.1333	-0.00243	0.269
null	1357.18	22.91	9.56472e-06
pipeline450	1357.2	22.93	9.46955e-06	0.2831	-0.00759	0.5737
grid200+gravel200	1357.87	23.6	6.77393e-06	1.8382	-0.2765	3.9529	0.9614	-0.01884	1.9417
grid450+gravel450	1358.33	24.06	5.38211e-06	0.3785	-0.1344	0.8914	0.2958	-0.0093	0.601
dirt200+grass200	1358.87	24.6	4.10859e-06	-1.4421	-3.7224	0.8382	1.7752	-0.616	4.1665
dirt450+grass450	1359.56	25.29	2.90979e-06	0.5347	-0.1251	1.1945	0.5007	-0.407	1.4085

## Sheet: HOLA_South
model	AIC	deltaAIC	Wi	beta1	85lcl_1	85ucl_1	beta2	85lcl_2	85ucl_2
exotics450	2501.61	0	0.186538	-0.3781	-0.6588	-0.09737
null	2503.39	1.78	0.0766027
bare450+exotics450	2503.51	1.9	0.0721417	-0.4767	-2.6722	1.7189	-0.3758	-0.6565	-0.09496
dirt200+grass200	2503.7	2.09	0.0656037	1.4617	0.2068	2.7165	1.1005	-0.7197	2.9207
wells200	2503.75	2.14	0.063984	0.1674	-0.0223	0.3571
pipeline450	2503.81	2.2	0.062093	-0.2548	-0.5455	0.03601
disturb450	2504.34	2.73	0.0476381	-0.07393	-0.1774	0.02958
grid200+gravel200	2504.4	2.79	0.0462302	-1.6026	-3.154	-0.05124	1.8339	-1.3814	5.0492
linear450	2504.71	3.1	0.0395922	-0.08413	-0.2311	0.06282
exotics200	2504.87	3.26	0.0365482	-0.2824	-0.8459	0.2811
linear200	2505.03	3.42	0.0337383	0.1923	-0.274	0.6587
fence200	2505.14	3.53	0.0319328	0.000369	-0.00069	0.001429
grid450+gravel450	2505.17	3.56	0.0314573	-0.3527	-0.7474	0.042	-0.2552	-0.7277	0.2174
bare450	2505.24	3.63	0.0303754	-0.5892	-2.7931	1.6147
bare200	2505.25	3.64	0.0302239	-0.9511	-4.624	2.7217	0.7091
wells450	2505.3	3.69	0.0294777	-0.02989	-0.1741	0.1144
pipeline200	2505.38	3.77	0.0283218	-0.07203	-0.9448	0.8008
disturb200	2505.38	3.77	0.0283218	0.01557	-0.2365	0.2676
fence450	2505.39	3.78	0.0281806	1.5e-05	-0.00068	0.000714
dirt450+grass450	2506.36	4.75	0.0173507	0.2479	-0.1346	0.6305	0.1741	-0.4635	0.8117
bare200+exotics200	2506.84	5.23	0.0136485	-0.9105	-4.5829	2.762	-0.2793	-0.8429	0.2843

## Sheet: SPPI_North
model	AIC	deltaAIC	Wi	beta1	85lcl_1	85ucl_1	beta2	85lcl_2	85ucl_2
bare450	913.405	0	0.161799	-1.7719	-3.2298	-0.3139
exotics200	914.305	0.8994	0.103198	-0.6839	-1.3023	-0.0656
disturb200	914.702	1.2966	0.0846101	-0.3358	-0.645	-0.0266
wells450	914.81	1.4041	0.0801824	-0.0697	-0.1351	-0.0043
bare450+exotics450	915.062	1.6569	0.0706617	-1.7899	-3.2464	-0.3333	-0.0956	-0.3337	0.1425
null	915.28	1.8748	0.0633677
disturb450	915.937	2.531	0.0456432	-0.0739	-0.167	0.0192
bare200+exotics200	916.21	2.8045	0.0398094	-0.5274	-3.0422	1.9874	-0.6988	-1.3226	-0.0749
linear200	916.315	2.9098	0.0377677	-0.3736	-0.9252	0.178
fence200	916.369	2.9636	0.0367653	-0.0007	-0.0018	0.0004
wells200	916.681	3.2759	0.0314501	-0.0722	-0.807422	0.663442
dirt200+grass200	916.837	3.4311	0.0291019	-1.5194	-0.69687	0.736595	1.6305
fence450	916.913	3.5077	0.0280084	-0.0001	-0.0004	0.0002
linear450	916.932	3.5267	0.0277436	-0.0716	-0.2465	0.1033
exotics450	917.03	3.6245	0.0264195	-0.0818	-0.3199	0.1563
pipeline200	917.036	3.6309	0.0263351	-0.2816	-1.1075	0.5444
pipeline450	917.108	3.7029	0.0254039	0.0802	-0.1974	0.3578
bare200	917.268	3.8626	0.0234543	-0.1883	-2.6574	2.2808
dirt450+grass450	917.293	3.8874	0.0231653	-0.6402	-1.3699	0.0896	0.0963	-0.7037	0.8963
grid200+gravel200	917.332	3.9261	0.0227213	-2.6442	-5.829	0.5405	-0.3116	-1.2663	0.6431
grid450+gravel450	918.544	5.1386	0.012392	-0.2914	-0.8232	0.2404	-0.0579	-0.3363	0.2204

## Sheet: SPPI_South
model	AIC	deltaAIC	Wi	beta1	85lcl_1	85ucl_1	beta2	85lcl_2	85ucl_2
wells450	687.979	0	0.840563	-1.1062	-1.5496	-0.6628
pipeline200	692.789	4.8097	0.0758852	-6.5383	-9.7547	-3.322
pipeline450	695.065	7.0857	0.0243181	-1.688	-2.5219	-0.8541
bare450	695.613	7.6339	0.018488	-48.9101	-89.3981	-8.4221
bare200	696.061	8.0819	0.0147777	-266.462	-900.169	367.245
bare450+exotics450	697.448	9.4689	0.00738627	-49.0592	-89.6194	-8.499	-0.1516	-0.7099	0.4068
wells200	697.614	9.6349	0.00679796	-1.1164	-1.7658	-0.467
bare200+exotics200	697.745	9.7661	0.00636632	-264.858	-892.55	362.833	0.3719	-0.5289	1.2728
linear200	700.369	12.3895	0.00171484	-2.0259	-3.3415	-0.7102
linear450	700.653	12.6741	0.00148739	-0.5415	-0.8837	-0.1994
grid450+gravel450	702.096	14.1166	0.000723086	-0.8194	-1.813	0.1742	-2.0001	-3.5657	-0.4345
disturb450	702.323	14.3445	0.000645211	-0.3343	-0.5844	-0.0843
null	704.631	16.6521	0.000203523
disturb200	704.796	16.8173	0.000187387	-0.5608	-1.2107	0.0892
exotics200	706.378	18.3993	8.49597e-05	0.3393	-0.5844	1.2631
fence200	706.453	18.4739	8.18491e-05	-0.0007	-0.0033	0.0018
exotics450	706.482	18.5035	8.06467e-05	-0.1465	-0.714	0.421
fence450	706.534	18.555	7.85965e-05	-0.0003	-0.0019	0.0012
grid200+gravel200	706.93	18.951	6.44782e-05	-3.0224	-7.7758	1.7309	-4.0993	-12.9932	4.7945
dirt450+grass450	708.127	20.1479	3.54413e-05	0.3683	-0.4066	1.1432	-0.2147	-1.5883	1.159
dirt200+grass200	708.486	20.507	2.96164e-05	-0.6927	-3.4869	2.1015	-0.3168	-4.2592	3.6256

## Sheet: CCLO_North
model	AIC	deltaAIC	Wi	beta1	85lcl_1	85ucl_1	beta2	85lcl_2	85ucl_2
grid450+gravel450	1707.69	0	0.924171	-0.1405	-0.5013	0.2203	0.607	0.4002	0.8138
exotics450	1714.62	6.93	0.0289016	0.3673	0.1957	0.5388
linear450	1716.06	8.37	0.0140679	0.2813	0.1377	0.4249
bare450+exotics450	1716.26	8.57	0.0127292	0.3429	-0.4744	1.1603	0.3743	0.2019	0.5467
disturb450	1716.61	8.92	0.0106856	0.1312	0.06175	0.2007
wells200	1720.48	12.79	0.00154326	-0.1313	-0.2313	-0.03139
dirt200+grass200	1721.13	13.44	0.00111505	-2.5287	-4.1872	-0.8701	-0.5719	-2.2711	1.1274
pipeline450	1721.48	13.79	0.000936034	0.2379	0.02482	0.451
exotics200	1721.54	13.85	0.00090837	0.3865	0.03937	0.7336
pipeline	1721.9	14.21	0.000758735	0.6033	0.01381	1.1928
null	1722.08	14.39	0.000693431
dirt450+grass450	1722.26	14.57	0.000633749	-0.6985	-1.2167	-0.1804	-0.3293	-1.0037	0.3451
wells450	1722.44	14.75	0.000579203	0.0423	-0.00542	0.09001
bare200+exotics200	1722.86	15.17	0.000469492	0.984	-0.7393	2.7072	0.4071	0.05847	0.7557
bare200	1723.66	15.97	0.00031471	0.7749	-0.9381	2.4879
disturb200	1723.79	16.1	0.000294905	0.08169	-0.1371	0.3005
fence200	1723.87	16.18	0.000283341	-0.00025	-0.00104	0.000531
fence450	1723.97	16.28	0.000269523	5.5e-05	-0.00018	0.000287
bare450	1723.99	16.3	0.000266841	0.1693	-0.6488	0.9873
linear200	1724.01	16.32	0.000264186	0.07871	-0.339	0.4964
grid200+gravel200	1725.69	18	0.000114052	-0.5172	-2.2327	1.1983	0.1992	-0.5031	0.9014

## Sheet: CCLO_South
model	AIC	deltaAIC	Wi	beta1	85lcl_1	85ucl_1	beta2	85lcl_2	85ucl_2
grid200+gravel200	2185.29	0	0.187083	0.9499	0.2263	1.6736	-2.5633	-5.0434	-0.0832
null	2187.06	1.7721	0.0771309
dirt200+grass200	2187.16	1.8763	0.0732152	0.2279	-0.5627	1.0184	-1.6712	-2.9618	-0.3806
dirt450+grass450	2187.21	1.9239	0.0714933	0.0455	-0.198	0.2889	-0.5712	-1.0039	-0.1385
exotics450	2187.48	2.1903	0.0625774	0.1259	-0.0136	0.2653
disturb200	2187.76	2.4767	0.0542283	0.1155	-0.0278	0.2589
wells450	2188.1	2.8122	0.0458536	0.054	-0.0247	0.1326
wells200	2188.17	2.8816	0.0442898	0.0746	-0.038	0.1872
pipeline450	2188.35	3.0663	0.0403828	0.0936	-0.0655	0.2527
disturb450	2188.7	3.4153	0.0339166	0.0247	-0.0345	0.084
exotics200	2188.8	3.5152	0.0322641	0.111	-0.1991	0.4211
pipeline200	2188.84	3.5476	0.0317456	0.1649	-0.3334	0.6632
grid450+gravel450	2188.84	3.5489	0.031725	0.0985	-0.1285	0.3254	-0.2847	-0.5956	0.0262
bare200	2188.88	3.5904	0.0310734	0.6094	-1.4116	2.6304
bare450	2188.89	3.5999	0.0309262	0.3839	-0.9311	1.6988
linear200	2189.02	3.731	0.028964	0.0392	-0.2382	0.3165
fence450	2189.05	3.7674	0.0284416	0	-0.0005	0.0004
fence200	2189.06	3.7697	0.0284089	0	-0.0007	0.0007
linear450	2189.06	3.7703	0.0284004	-0.0025	-0.0868	0.0818
bare450+exotics450	2189.32	4.0324	0.0249121	0.3667	-0.9457	1.6792	0.1254	-0.0142	0.265
bare200+exotics200	2190.63	5.3382	0.0129676	0.6021	-1.4214	2.6256	0.1101	-0.2003	0.4204

## Sheet: TBLO_South
model	AIC	deltaAIC	Wi	beta1	85lcl_1	85ucl_1	beta2	85lcl_2	85ucl_2
bare200	1402.7	0	0.175596	-8.1849	-15.8954	-0.4745
wells200	1403.12	0.42	0.142336	-0.3162	-0.581	-0.05146
null	1404.33	1.63	0.0777258
linear200	1404.49	1.79	0.07175	-0.5658	-1.1818	0.05014
bare200+exotics200	1404.69	1.99	0.0649221	-8.1916	-15.9069	-0.47	0.02448	-0.6233	0.6722
pipeline200	1405.12	2.42	0.0523623	-0.8366	-1.9547	0.2815
disturb200	1405.38	2.68	0.0459791	-0.2151	-0.5427	0.1124
dirt200+grass200	1405.53	2.83	0.0426568	-0.7782	-2.4202	0.8638	-2.6594	-5.273	-0.04582
fence450	1406.04	3.34	0.0330555	0.000305	-0.0005	0.001108
exotics450	1406.05	3.35	0.0328906	-0.1214	-0.456	0.2132
bare450	1406.15	3.45	0.0312865	-0.8099	-3.6292	2.0094
pipeline450	1406.26	3.56	0.0296122	-0.06291	-0.4039	0.2781
fence200	1406.28	3.58	0.0293176	0.000218	-0.00108	0.001519
disturb450	1406.32	3.62	0.0287371	-0.01106	-0.1328	0.1107
wells450	1406.33	3.63	0.0285937	-0.00243	-0.1713	0.16
linear450	1406.33	3.63	0.0285937	0.005615	-0.1663	0.1775
exotics200	1406.33	3.63	0.0285937	0.007617	-0.6471	0.6623
grid200+gravel200	1407.18	4.48	0.0186937	-1.2462	-3.2408	0.7485	-1.5358	-6.0822	3.0105
bare450+exotics450	1407.87	5.17	0.0132393	-0.7977	-3.6224	2.0271	-0.1199	-0.4538	0.214
grid450+gravel450	1407.95	5.25	0.0127201	0.152	-0.2881	0.5921	0.1549	-0.4081	0.718
dirt450+grass450	1408.18	5.48	0.0113383	-0.01735	-0.4888	0.4541	-0.2136	-1.0186	0.5914

[truncated: 8 more sheets: GRSP_North, CCSP_North, BRSP_South, VESP_North, BAIS_North, BAIS_South, SAVS_North, WEME_North]
